# Supplementary material for: The Zinc Finger Ran-Binding Protein 3 (ZRANB3): An Advanced Perspective
Source: Int J Mol Sci. 2026 Jan 6;27(2):574. doi: 10.3390/ijms27020574 (PMC12841045; doi:10.3390/ijms27020574)
Supplement: Supplementary file 1 [file ijms-27-00574-s001.zip]

Archive with 1 entries (1 files):
- ijms-4042297-supplementary.pdf
